# Supplementary material for: No evidence that monkeys attribute mental states to animated shapes in the Heider–Simmel videos
Source: Sci Rep. 2021 Feb 4;11:3050. doi: 10.1038/s41598-021-82702-6 (PMC7862678; doi:10.1038/s41598-021-82702-6)
Supplement: Supplementary file 2 — Supplementary Videos [file 41598_2021_82702_MOESM2_ESM.zip]

Archive with 12 entries (12 files):
- Heider-Simmel_stimuli_BILLIARD_movie_short-converted.mp4
- Heider-Simmel_stimuli_CHASE_movie_short-converted.mp4
- Heider-Simmel_stimuli_COAXING_movie_short-converted.mp4
- Heider-Simmel_stimuli_DANCING_movie_short-converted.mp4
- Heider-Simmel_stimuli_DRIFTING_movie_short-converted.mp4
- Heider-Simmel_stimuli_FIGHTING_movie_short-converted.mp4
- Heider-Simmel_stimuli_LEADING_movie_short-converted.mp4
- Heider-Simmel_stimuli_MOCKING_movie_short-converted.mp4
- Heider-Simmel_stimuli_SEDUCING_movie_short-converted.mp4
- Heider-Simmel_stimuli_STAR_movie_short-converted.mp4
- Heider-Simmel_stimuli_SUPRISE_movie_short-converted.mp4
- Heider-Simmel_stimuli_TENNIS_movie_short-converted.mp4
